# Supplementary material for: Conformational and Supramolecular Aspects in Chirality of Flexible Camphor-Containing Schiff Base as an Inducer of Helical Liquid Crystals
Source: Molecules. 2023 Mar 5;28(5):2388. doi: 10.3390/molecules28052388 (PMC10005677; doi:10.3390/molecules28052388)
Supplement: Supplementary file 1 [file molecules-28-02388-s001.zip]

Archive with 1 entries (1 files):
- molecules-2206648-supplementary.pdf
